# Supplementary material for: Altered balance control in thoracic adolescent idiopathic scoliosis during obstructed gait
Source: PLoS One. 2020 Feb 6;15(2):e0228752. doi: 10.1371/journal.pone.0228752 (PMC7004377; doi:10.1371/journal.pone.0228752)
Supplement: S1 File — (XLSX) [file pone.0228752.s001.xlsx]

## Sheet: ObsVariable
LeadToeClear_10%		LeadToeClear_20%		LeadToeClear_30%		TrailToeClear_10%		TrailToeClear_20%		TrailToeClear_30%		TrailToeObsDist_10%		TrailToeObsDist_20%		TrailToeObsDist_30%		LeadHeelObsDist_10%		LeadHeelObsDist_20%		LeadHeelObsDist_30%		AvgSpeed_10%	AvgSpeed_20%	AvgSpeed_30%	LeadCrosStep_10%	LeadCrosStep_20%	LeadCrosStep_30%	LeadToeObsDist_obs10%		LeadToeObsDist_obs20%		LeadToeObsDist_obs30%
180.336	0.215972	167.138	0.200165	120.219	0.143975	128.316	0.153671	148.291	0.177594	158.593	0.189931	110.747	0.132631	167.221	0.200264	234.126	0.28039	266.152	0.318745	260.279	0.311711	277.573	0.332423	941.132	836.595	847.325	578.288	564.571	559.51	613.17	0.734335	638.14	0.764239	610.531	0.731175
191.051	0.228804	175.664	0.210376	188.329	0.225544	142.818	0.17104	141.174	0.169071	90.0223	0.107811	192.328	0.230333	202.832	0.242912	264.624	0.316915	163.723	0.196075	190.664	0.228341	223.41	0.267557	773.203	775.872	742.439	578.389	568.178	545.707	655.564	0.785107	609.47	0.729905	632.325	0.757275
128.019	0.160024	123.888	0.154861	101.894	0.127368	63.1311	0.0789139	38.2524	0.0478155	43.9079	0.0548849	106.951	0.133689	179.105	0.223881	250.136	0.31267	272.341	0.340426	268.786	0.335982	291.945	0.364932	972.308	904.05	887.896	594.882	620.429	629.568	528.347	0.660433	584.415	0.730518	598.903	0.748629
110.586	0.135689	129.117	0.158425	143.001	0.175462	125.714	0.15425	124.297	0.152512	120.989	0.148453	150.581	0.184762	193.15	0.236994	275.81	0.338417	178.315	0.218792	209.511	0.257069	240.214	0.294742	988.269	885.807	839.052	535.037	546.578	553.291	568.536	0.697591	591.997	0.726376	619.089	0.759618
115.445	0.142087	121.723	0.149813	116.795	0.143748	99.0306	0.121884	138.796	0.170826	196.185	0.241458	215.586	0.265337	232.426	0.286062	289.757	0.356624	211.161	0.259891	213.02	0.262179	224.674	0.276522	1196.53	1121.8	991.111	612.623	577.433	549.773	734.22	0.903656	645.9	0.794954	686.659	0.845118
118.904	0.13589	68.954	0.0788046	66.9899	0.0765599	82.9171	0.0947624	54.3606	0.0621264	84.9649	0.0971028	193.292	0.220905	230.051	0.262916	293.592	0.335534	193.405	0.221034	197.038	0.225186	236.638	0.270443	918.243	1039.55	963.023	603.625	573.24	562.558	670.213	0.765958	638.489	0.729702	649.447	0.742225
146.222	0.179965	117.657	0.144808	144.682	0.17807	124.95	0.153784	128.336	0.157952	114.54	0.140973	168.944	0.207931	223.841	0.275496	283.806	0.349299	198.346	0.244118	202.471	0.249195	239.378	0.294619	899.642	875.087	800.571	542.566	540.145	539.634	551.139	0.678325	652.345	0.802886	680.247	0.837228
190.573	0.233832	209.945	0.257601	142.038	0.174279	142.702	0.175095	149.587	0.183542	143.786	0.176424	222.279	0.272735	249.292	0.30588	311.142	0.381769	190.541	0.233793	187.352	0.22988	215.903	0.264912	1098.55	962.978	961.924	608.538	572.41	570.904	706.154	0.866447	685.727	0.841383	707.311	0.867867
100.913	0.124584	103.217	0.127428	138.236	0.170662	89.9833	0.11109	91.6557	0.113155	129.137	0.159429	177.488	0.21912	218.687	0.269984	279.308	0.344824	169.267	0.208971	212.868	0.2628	267.67	0.330457	925.687	897.477	849.181	544.256	568.804	593.479	559.881	0.691211	558.654	0.689697	605.557	0.747601
91.5169	0.105192	90.216	0.103697	116.326	0.133708	95.7123	0.110014	121.822	0.140025	138.362	0.159037	217.134	0.249579	241.874	0.278016	294.143	0.338096	188.55	0.216724	198.769	0.22847	240.26	0.276161	1081.75	1004.11	939.157	614.554	586.306	569.087	654.021	0.751748	641.07	0.736862	678.093	0.779418
116.873	0.141493	139.871	0.169335	137.635	0.166629	60.4942	0.0732375	104.623	0.126663	146.679	0.177578	150.837	0.182611	209.448	0.253569	267.006	0.323252	189.178	0.229029	203.733	0.24665	219.727	0.266013	971.814	869.32	789.997	548.495	559	514.184	620.475	0.75118	657.971	0.796576	658.612	0.797351
89.5629	0.103302	88.4564	0.102026	90.5009	0.104384	85.7783	0.0989369	109.725	0.126557	145.505	0.167826	200.378	0.231117	235.855	0.272036	307.865	0.355092	195.871	0.225918	213.871	0.246679	255.601	0.29481	1325.18	1147.03	1146.67	595.042	571.534	584.508	610.388	0.704023	634.532	0.731871	665.576	0.767677
138.506	0.165876	118.368	0.141758	117.174	0.140328	78.7751	0.0943414	39.8367	0.0477086	84.7362	0.10148	154.382	0.184889	211.423	0.253201	260.315	0.311754	225.446	0.269995	211.052	0.252757	271.735	0.325431	981.647	884.195	845.15	583.152	564.467	553.369	539.06	0.64558	578.392	0.692685	585.273	0.700925
134.48	0.157748	164.427	0.192876	164.077	0.192465	142.12	0.166709	194.97	0.228704	139.439	0.163565	211.702	0.248331	237.839	0.27899	290.431	0.340681	197.391	0.231544	186.63	0.218921	250.99	0.294416	1121.09	1036.28	999.355	592.906	576.962	594.166	642.962	0.754207	668.978	0.784725	646.328	0.758156
132.356	0.159318	129.903	0.156569	127.707	0.153799	104.46	0.125552	113.266	0.136018	124.061	0.148997
LeadToeClear_10%		LeadToeClear_20%		LeadToeClear_30%		TrailToeClear_10%		TrailToeClear_20%		TrailToeClear_30%		TrailToeObsDist_10%		TrailToeObsDist_20%		TrailToeObsDist_30%		LeadHeelObsDist_10%		LeadHeelObsDist_20%		LeadHeelObsDist_30%		AvgSpeed_10%	AvgSpeed_20%	AvgSpeed_30%
200.429	0.240034	180.91	0.216658	144.604	0.173178	144.334	0.172856	135.493	0.162267	188.445	0.225682	114.457	0.137074	151.976	0.182007	232.86	0.278874	250.123	0.299549	280.733	0.336207	304.966	0.365228	946.813	867.926	832.509	563.187	563.679	575.26	563.168	0.674453	557.11	0.667197	598.724	0.717034
179.749	0.215268	164.872	0.197451	125.918	0.1508	195.968	0.234693	176.91	0.211868	181.593	0.217477	149.421	0.178948	195.998	0.234729	270.456	0.323899	195.988	0.234716	181.437	0.21729	192.555	0.230605	729.821	647.257	616.027	559.155	540.733	521.545	579.871	0.694456	629.511	0.753906	682.168	0.816968
131.632	0.164541	118.919	0.148648	86.5249	0.108156	81.478	0.101848	68.7198	0.0858998	68.237	0.0852963	123.089	0.153861	173.758	0.217197	246.595	0.308243	266.437	0.333046	279.596	0.349495	294.244	0.367806	969.29	960.073	920.015	616.623	629.009	621.807	565.263	0.706579	577.457	0.721822	613.792	0.76724
108.651	0.133314	102.139	0.125324	98.499	0.120858	112.917	0.138549	122.306	0.150068	120.862	0.148297	167.11	0.205043	212.954	0.261293	274.901	0.337302	171.719	0.210699	185.797	0.227971	233.479	0.286477	1037.16	913.976	829.311	559.8	555.179	562.838	583.407	0.715837	591.322	0.725548	603.196	0.740118
119.619	0.147223	103.662	0.127584	106.652	0.131264	116.221	0.143041	126.595	0.15581	156.476	0.192586	189.886	0.233705	218.209	0.268564	269.931	0.332223	180.367	0.221991	199.412	0.24543	223.714	0.27534	1213.02	1155.33	1017.91	558.264	550.241	525.443	655.353	0.806589	655.775	0.807108	653.44	0.804234
93.589	0.106959	84.216	0.0962469	100.145	0.114451	70.6275	0.0807172	43.5546	0.0497767	75.6871	0.0864996	185.223	0.211683	218.949	0.250228	288.4	0.3296	145.919	0.166764	185.859	0.21241	227.022	0.259453	1070.86	1039.4	1028.87	551.945	546.201	540.095	658.998	0.753141	651.83	0.744948	672.35	0.7684
121.496	0.149533	87.2654	0.107404	120.352	0.148126	100.161	0.123275	38.1994	0.0470147	147.9	0.182031	154.926	0.190678	190.846	0.234887	276.711	0.340568	193.298	0.237905	231.747	0.285227	260.262	0.320322	911.928	915.949	791.306	524.525	524.329	536.819	601.376	0.740155	599.72	0.738117	677.272	0.833566
214.386	0.26305	178.886	0.219492	143.425	0.175982	180.114	0.220999	164.446	0.201774	86.1531	0.105709	189.838	0.23293	231.871	0.284505	287.703	0.35301	232.149	0.284846	228.246	0.280057	251.709	0.308846	1095.5	1013.07	1006.57	616.286	595.192	574.865	687.748	0.843863	684.135	0.839429	693.143	0.850482
116.764	0.144153	113.747	0.140429	137.701	0.170001	86.7525	0.107102	70.6978	0.0872812	98.0618	0.121064	158.013	0.195077	205.662	0.253904	272.933	0.336954	183.303	0.226301	195.288	0.241097	235.082	0.290225	951.042	921.191	862.115	539.685	528.501	533.72	604.262	0.746003	617.213	0.761991	635.042	0.784003
91.6436	0.105337	93.1709	0.107093	84.2614	0.0968522	76.1724	0.0875544	91.0974	0.10471	118.946	0.13672	194.099	0.223102	238.14	0.273724	302.122	0.347267	176.643	0.203038	198.451	0.228105	234.423	0.269451	1045.98	998.571	914.888	576.399	593.756	580.2	645.73	0.742218	640.979	0.736758	663.934	0.763143
122.635	0.148469	119.615	0.144812	119.161	0.144262	90.3352	0.109365	86.9791	0.105302	131.265	0.158916	165.901	0.200848	226.122	0.273755	280.381	0.339445	168.324	0.203782	194.348	0.235288	231.284	0.280005	918.705	843.486	767.004	546.469	573.188	549.517	581.574	0.704084	603.609	0.730762	602.213	0.729072
93.7136	0.10809	94.5956	0.109107	118.437	0.136605	91.3508	0.105364	136.76	0.157739	138.396	0.159626	165.303	0.190661	227.905	0.262867	297.01	0.342573	186.013	0.214548	197.026	0.22725	227.117	0.261958	1262.26	1150.05	1079.97	553.242	561.69	547.665	613.923	0.7081	663.382	0.765147	671.287	0.774264
121.333	0.145309	143.279	0.171592	133.392	0.159751	88.3506	0.105809	53.4107	0.0639649	64.8071	0.0776133	183.464	0.219717	212.486	0.254474	279.206	0.334379	195.271	0.233858	221.144	0.264843	259.454	0.310723	968.073	914.878	881.739	593.557	575.075	581.901	626.638	0.750464	585.289	0.700945	614.05	0.735389
135.481	0.158922	185.144	0.217177	131.794	0.154597	119.199	0.139823	188.995	0.221695	173.788	0.203856	187.803	0.220297	251.066	0.294506	299.409	0.351213	152.193	0.178525	200.585	0.23529	259.607	0.304525	1011.27	989.694	1011.98	545.483	597.262	605.528	624.28	0.732293	689.991	0.809373	688.599	0.80774
132.223	0.1593	126.458	0.152073	117.919	0.141777	110.999	0.133643	107.44	0.128941	125.044	0.150098
Leglength
835
835
800
815
812.5
875
812.5
815
810
870
826
867
835
852.5
832.893

## Sheet: LeadIA
LeadAPIA_obs10%	LeadAPIA_obs20%	LeadAPIA_obs30%	LeadMLIA_obs10%	LeadMLIA_obs20%	LeadMLIA_obs30%	LeadAPRCIA_obs10%	LeadAPRCIA_obs20%	LeadAPRCIA_obs30%	LeadMLRCIA_obs10%	LeadMLRCIA_obs20%	LeadMLRCIA_obs30%
0.707227	1.21042	-0.155601	-2.11265	-1.81788	-2.44179	35.7011	35.1972	33.7679	-2.21077	-0.216625	-3.16836
1.07088	-0.558541	-0.660501	-1.23262	-1.4238	-1.19253	12.4101	33.8358	35.1353	-2.11654	1.60061	3.56884
2.66878	2.65545	1.96873	-2.57741	-1.94483	-1.8881	29.3278	36.9918	35.8813	-2.34183	-2.09955	-1.72763
0.0853423	-1.07899	1.41439	-3.13967	-2.58787	-2.09641	38.6881	33.8967	26.157	1.2975	-2.51011	-2.62426
2.63387	2.829	0.719265	-1.44649	-1.77096	-1.58714	59.0838	60.3045	38.1906	-1.95403	-2.0591	-0.492521
2.10745	-0.0491787	0.0894817	-1.52693	-1.52182	-1.84919	15.5111	32.949	34.6958	-2.85397	0.644704	0.389877
1.53946	1.35314	-0.432644	-1.73226	-1.44511	-1.47075	28.0992	17.9474	24.0106	1.33028	1.05741	1.3298
2.9429	2.04039	2.62765	-2.40787	-2.37221	-2.21209	31.7257	43.9568	36.3786	1.19057	-0.367204	-1.74198
1.19311	0.240468	-0.854082	-3.59839	-2.34353	-2.50059	38.9428	38.4532	30.0356	0.180503	0.492123	1.92047
2.53383	2.63002	0.867763	-1.63438	-1.75463	-1.81113	31.6012	23.8039	18.0989	-3.09379	-1.22636	-1.76427
1.61018	0.14214	0.645704	-2.66073	-2.77465	-2.93269	27.4274	26.7412	19.0609	-0.251422	0.914276	-0.310912
1.55046	1.63118	1.30108	-1.45242	-1.34158	-1.60949	52.1721	29.9627	29.6182	5.60197	5.92891	6.86832
2.82631	1.95762	1.25401	-2.51475	-3.19937	-2.76242	47.0467	39.8268	35.0677	0.200649	2.84455	1.60323
4.10569	2.68324	3.60317	-1.14858	-1.21316	-1.25457	28.7096	40.8645	40.2071	-4.16426	-2.32626	-1.8839
1.96968	1.26331	0.884886	-2.08465	-1.9651	-1.97206				-0.656082	0.191241	0.140478
1.28778	1.48033	0.342734	3.19215	3.18072	2.52493	36.5409	33.396	35.5852	2.17964	0.715382	0.940178
0.258428	-1.90371	-2.17243	3.60475	3.21655	2.73517	24.6447	21.2839	19.3703	0.0603704	-1.07635	-1.87486
2.73439	2.51316	1.94757	2.57656	2.15917	1.89262	44.7299	35.8818	36.4981	0.882751	3.49848	1.92475
0.717104	-0.151392	0.0821576	4.25109	4.32992	3.95815	48.7536	32.5396	26.1393	-2.79994	3.53031	5.80782
3.08298	1.35588	-0.018423	2.68326	2.22018	2.50063	62.3892	59.8962	28.341	-3.74686	-1.37468	1.75949
2.92651	0.080713	1.15766	2.67185	2.36158	2.31885	19.8506	29.1211	19.2946	2.01992	1.60272	0.472218
1.16562	0.724072	-0.767723	2.80163	2.29012	2.01918	27.9325	32.1228	29.9373	0.167964	0.190016	-0.0218656
4.46669	2.5131	3.89788	1.97103	2.1079	2.28918	35.4851	38.7574	34.7218	1.99085	1.47195	-2.01904
0.834792	0.974479	0.48173	4.42704	3.40629	3.55999	51.1859	31.6282	33.9408	1.25731	5.0755	2.36543
0.854496	1.60959	1.76944	2.61966	3.25863	2.53564	33.8154	34.0704	29.9936	3.25982	2.60738	2.85696
2.1322	1.44607	0.269559	3.81256	3.33438	2.81328	30.0068	25.7722	21.1235	1.79144	0.19195	2.26754
2.31172	1.16144	-0.475748	2.12892	2.24437	1.88405	46.274	33.6527	46.0916	-6.37383	-8.77354	-4.87026
1.7294	0.657237	0.811445	3.26135	2.9342	2.73015	37.5381	35.0259	37.5364	-2.30004	-2.69715	-0.478256
-0.337145	1.73049	0.586846	1.34169	2.0109	1.81418	36.8264	39.9589	30.9878	-0.993867	-0.381658	2.80113
1.72607	1.01368	0.565193	2.95311	2.78964	2.54114				-0.186034	0.327165	0.852231

## Sheet: TrailIA
TrailAPIA_obs10%	TrailAPIA_obs20%	TrailAPIA_obs30%	TrailMLIA_obs10%	TrailMLIA_obs20%	TrailMLIA_obs30%	TrailAPRCIA_obs10%	TrailAPRCIA_obs20%	TrailAPRCIA_obs30%	TrailMLRCIA_obs10%	TrailMLRCIA_obs20%	TrailMLRCIA_obs30%
-5.73337	-2.80997	-0.483309	3.80597	2.84976	4.10991	45.875	27.6775	19.5621	-1.66325	-1.63747	-4.18463
-4.81267	-2.77436	-2.39955	2.2104	3.11554	2.79685	25.1808	35.8546	27.6518	0.115723	-1.28739	-5.64174
-4.40172	-4.54628	-3.17736	2.37398	2.95906	2.36172	57.7224	49.7678	35.0282	1.86408	-0.482704	0.568711
-1.72562	-1.48465	-1.43224	2.82016	3.60783	3.51284	38.1635	22.9197	40.1709	3.89028	2.75106	-0.2761
-4.00752	-0.977421	-0.284092	3.01079	3.5366	3.33186	39.1514	63.9767	46.0129	1.05079	-0.999961	-0.355459
-3.05702	-2.05086	-2.73588	3.00628	2.63611	2.84438	43.5645	31.8431	34.8086	-1.91731	-0.465634	1.84688
-2.74531	-2.34459	-1.54542	2.25664	1.88707	1.89043	34.3085	21.6111	18.6121	-2.58616	-1.33933	-0.903061
-2.53295	-1.28813	-1.04249	1.77371	2.17636	2.76211	49.6272	32.6084	21.4546	-2.15685	-5.05385	-5.73878
-3.22909	-2.53267	-3.57287	4.98633	4.4108	4.53468	27.9051	38.7578	36.1529	0.915207	-0.579628	-3.21088
-3.16771	-2.77387	-0.863095	3.24445	3.00457	3.57205	31.9442	47.8857	29.063	0.947594	1.0281	1.67065
-3.07294	-2.13925	-0.465839	5.2367	5.00804	4.49226	49.5643	40.4255	21.3227	-4.92824	-3.43444	-2.38274
-1.66133	-1.71195	-2.18133	4.43589	3.27233	3.34123	57.9858	46.3192	56.1107	-3.78631	-2.4297	-4.81719
-4.01979	-3.24854	-2.42131	2.76812	3.38629	3.49931	36.5719	33.2213	26.6451	-0.262896	0.892609	0.636373
3.60909	3.05288	5.46692	3.53329	3.58106	2.99737	60.7875	57.1138	55.0069	-2.22816	-4.83147	-1.38772
-2.897	-1.97355	-1.22413	3.24734	3.2451	3.28907				-0.767536	-1.27641	-1.72683
-5.18219	-4.79912	-5.80107	-2.6227	-2.12342	-2.36627	32.468	30.6622	24.75	5.44977	1.36142	5.42632
-3.63903	-1.53855	-0.982433	-1.86981	-1.95266	-1.33139	21.8274	26.3964	8.95334	2.53944	5.07088	-1.28742
-4.45743	-4.4221	-3.22343	-3.96989	-3.65255	-2.9803	49.1443	22.1727	18.7413	4.63077	0.242265	1.74964
-2.15833	-0.893998	1.03047	-4.74533	-4.26629	-4.28405	17.1144	25.3243	35.1122	-6.51318	-2.27015	-1.05914
-3.47151	-0.874761	0.147568	-2.01799	-1.71795	-1.66115	29.8643	21.9301	42.0362	4.89667	-0.364904	-2.11086
-2.8871	-1.01782	-0.163125	-2.51932	-2.49445	-1.89953	20.5579	25.374	30.0014	-0.617951	-2.21428	-0.0450822
-4.54938	-3.64357	-3.53094	-2.83213	-2.63132	-1.61435	32.114	20.9308	22.5037	6.28178	7.74654	5.61772
-2.34469	-1.28618	0.483195	-3.31002	-2.21693	-3.39479	46.9526	45.2554	45.9294	3.06341	4.50971	3.51146
-4.1566	-2.64537	-2.03446	-2.14773	-1.75994	-1.26244	38.7442	30.4836	31.5607	0.751659	3.20187	0.513519
-2.42357	-2.07579	0.0580064	-0.516169	-2.00893	-1.95741	54.0322	31.051	25.06	2.18224	-1.57749	-1.74147
-4.03484	-2.19781	-0.174166	-2.87049	-2.28464	-2.1599	41.4851	39.0022	33.8738	2.89002	3.92006	2.13699
-3.67951	-1.89017	-0.888062	-1.2751	-0.50576	-0.880621	53.3891	43.8874	40.7234	3.43453	3.86476	2.26316
-3.09751	-1.74151	0.0138813	-2.65438	-2.61726	-2.74201	32.641	29.875	23.3033	-3.14874	0.420712	0.622839
3.69786	6.1519	5.79854	-0.9238	-1.47825	-0.750405	61.6095	52.3495	55.4397	1.81916	-0.249376	3.96599
-3.02742	-1.63392	-0.661859	-2.4482	-2.26503	-2.09176				1.97568	1.69014	1.3974

## Sheet: COM_COP
DLS_obs10%	DLS_obs20%	DLS_obs30%	SLS_obs10%	SLS_obs20%	SLS_obs30%	Stance_obs10%	Stance_obs20%	Stance_obs30%
11.3333	11.3333	10.6667	39.6667	40.3333	39	59	59	56.6667
13	13	11.6667	40	39.3333	41	64.3333	61.3333	59.3333
9.5	9.66667	9.66667	40.5	40.3333	42	59	59.3333	59.6667
11	11.6667	11	41.3333	43.3333	44	61	61.3333	62.3333
10.3333	11	11	42.3333	40.6667	42.6667	58.3333	58.3333	58.6667
10.3333	10.3333	9.66667	43	42.3333	41.6667	62	61	57.3333
9.33333	9	8.66667	42	42.3333	44	59.3333	58.3333	59.3333
9.33333	9.33333	8.66667	42.6667	43.3333	42.6667	58.3333	59	59.6667
10.6667	12.3333	10	40.3333	41.3333	44	60.6667	63	60.6667
12	12.5	10.6667	40	39.5	40.6667	61	60	59
12.3333	11.6667	13.3333	41	44	42.6667	64.3333	63.3333	63
11.6667	10	8.66667	41.3333	43.3333	43.3333	60.3333	60.6667	59.3333
11.6667	11.6667	10.3333	40	42.3333	41	62.6667	62.6667	59
10.6667	9.2	8.5	41.6667	43	45	61	60	61
11.3333	11.5	11	37.6667	39.5	40.3333	57.6667	59	58.6667
11.3333	14	13.6667	35.6667	36.3333	35.3333	57	59.6667	56.3333
10	9.5	9.33333	43	43	42.6667	60.6667	60.5	60.3333
10.6667	11.3333	10	41.6667	41.3333	42	60.6667	60.3333	58.6667
8.33333	9.66667	9.66667	42.3333	43	42.3333	57.6667	58.6667	57.6667
10.6667	10.3333	9.66667	41.6667	41.6667	43	60.6667	59.3333	59
10.3333	9.66667	9.33333	41.3333	41.6667	43	59.6667	58.3333	57.6667
10.6667	10.3333	10	42.6667	43.6667	43	59	59.6667	59
12	12.6667	10.6667	38.3333	40.3333	41	59.6667	61	59.3333
11.6667	11	11	38.3333	38.6667	39	59	58	58.3333
12	12.3333	12.3333	39	40.6667	40	62.6667	64	62.3333
9.66667	10	8	41	42.3333	45	59.6667	60.6667	60
11.6667	11.3333	10	41.6667	43.6667	45.6667	63.6667	64.6667	64
14.3333	13.5	11	39.3333	42	42	61.6667	63.5	59.6667

## Sheet: Mean
DLSAPIA_obs10%	DLSAPIA_obs20%	DLSAPIA_obs30%	SLSAPIA_obs10%	SLSAPIA_obs20%	SLSAPIA_obs30%	DLSMLIA_obs10%	DLSMLIA_obs20%	DLSMLIA_obs30%	SLSMLIA_obs10%	SLSMLIA_obs20%	SLSMLIA_obs30%	DLSAPRCIA_obs10%	DLSAPRCIA_obs20%	DLSAPRCIA_obs30%	SLSAPRCIA_obs10%	SLSAPRCIA_obs20%	SLSAPRCIA_obs30%	DLSMLRCIA_obs10%	DLSMLRCIA_obs20%	DLSMLRCIA_obs30%	SLSMLRCIA_obs10%	SLSMLRCIA_obs20%	SLSMLRCIA_obs30%	CSLSAPIA_obs10%	CSLSAPIA_obs20%	CSLSAPIA_obs30%	CSLSMLIA_obs10%	CSLSMLIA_obs20%	CSLSMLIA_obs30%	CSLSAPRCIA_obs10%	CSLSAPRCIA_obs20%	CSLSAPRCIA_obs30%	CSLSMLRCIA_obs10%	CSLSMLRCIA_obs20%	CSLSMLRCIA_obs30%
-2.54527	-2.94716	-6.51047	-0.439303	-1.03661	-1.42697	1.15909	0.866148	2.40998	-2.31641	-2.02632	-2.64379	-149.085	-128.43	-97.2925	37.4021	28.4984	23.3076	49.1232	35.8007	48.0656	1.43482	2.56942	3.6081	-0.460681	-0.147128	0.880786	3.91676	2.87315	4.33041	46.7767	40.6665	42.5442	-0.199402	-0.481928	-1.01552
-3.08815	-3.90003	-2.66412	1.02124	-0.193125	-1.01031	1.29059	1.76278	1.08308	-1.27072	-1.7161	-1.63805	-105.235	-96.4633	-92.9654	28.957	27.2529	24.2254	25.0255	30.129	30.7626	0.409031	1.09013	1.85417	-1.81255	0.619565	0.213145	2.68237	3.40779	2.92429	38.0437	42.3641	36.3629	0.526157	1.00147	-0.320576
-2.56601	-1.61499	-2.45839	1.59593	1.82834	1.75331	-0.282417	-0.000546434	0.0715637	-3.00785	-2.39741	-2.20725	-197.613	-185.488	-152.088	36.1005	35.9506	33.223	54.2326	52.754	35.8941	1.91894	-0.25842	0.589351	0.034665	-0.793202	-0.126462	2.80068	3.13896	2.43871	52.6473	47.2479	50.2867	1.22325	0.952765	0.318674
-0.215091	-0.191533	-0.632713	0.900744	0.0934196	1.33487	-0.125095	0.0863723	0.0569714	-3.17042	-2.84023	-2.47613	-154.391	-123.508	-95.3861	37.7695	32.353	26.6261	49.553	46.2579	37.5782	0.812243	0.0728076	0.0746751	1.52615	2.45371	2.38362	2.9462	3.68457	3.32851	49.741	46.0727	43.4163	1.20057	2.872	2.76169
-1.56993	-1.56097	-1.02461	2.30682	2.37725	0.535454	1.15644	1.04815	0.817371	-1.35874	-1.83679	-1.51072	-211.956	-192.223	-153.692	47.368	42.6996	39.3178	41.3045	46.7493	41.0644	-0.407105	0.432874	-0.463205	2.28897	2.29693	2.94785	2.92766	3.33117	3.32402	66.9179	65.3492	56.4626	-0.0344291	0.263917	1.09608
-0.250541	-0.405739	-0.55947	0.713934	0.808974	1.15224	0.590517	0.622228	0.537749	-1.68761	-1.5907	-2.00298	-156.53	-163.903	-179.19	34.544	32.1809	26.6765	44.7849	42.7086	50.3043	0.0150197	1.09897	1.14921	0.758099	1.66042	2.9092	3.52903	2.72058	2.96326	45.5548	51.7215	50.2046	2.22449	0.147828	0.731403
-0.138988	-0.174603	-0.251139	2.22611	1.30116	0.634556	-0.0602677	-0.348929	-0.239208	-1.88526	-1.57384	-1.73066	-203.069	-187.815	-171.355	32.278	33.6046	33.6366	41.5445	32.0153	36.3946	0.875843	0.353731	0.173579	0.92673	0.313489	0.562138	2.14306	1.88088	2.04686	47.9732	42.7571	39.4126	0.941727	2.15547	1.95761
-1.5005	-2.78083	-1.15853	2.13716	1.89343	2.33297	-0.0668362	0.144352	-0.137855	-2.2531	-2.29192	-2.39798	-212.179	-212.959	-236.972	40.9827	39.6243	33.1808	35.4954	46.2145	53.4256	1.18114	-0.206893	0.653592	1.57686	1.90747	1.6401	1.7836	2.22484	2.56641	56.0826	55.5749	50.1812	0.412726	-0.384397	0.479022
-1.66594	-1.02848	-2.3377	1.25878	0.933481	0.656992	1.37788	1.17128	1.54899	-3.66718	-2.49725	-2.81684	-155.912	-132.27	-167.139	37.4325	32.3931	33.9514	70.6958	53.1387	64.2727	-0.0494378	0.194236	0.534596	1.23306	0.972771	0.863961	5.07859	4.82103	4.8361	49.415	48.3028	50.2467	0.994903	2.51044	0.3735
-1.66344	-4.02033	-3.81994	1.16722	1.00401	0.143592	1.10774	1.36274	1.25631	-1.97254	-1.98648	-1.77637	-146.567	-136.242	-136.375	39.468	35.5913	36.1049	42.5052	37.155	43.6913	1.14243	1.30967	-1.29321	0.0241127	1.24205	1.04908	3.3293	2.97401	3.81967	51.6282	52.8149	48.0611	-0.0642185	-1.28	1.40832
-0.382933	-0.693401	-2.90321	0.972103	-0.299595	0.0722233	1.62936	1.11064	1.75704	-2.92487	-3.22504	-3.18404	-111.961	-127.079	-101.513	38.1306	33.7197	28.4317	56.4546	63.6325	52.7278	0.993064	2.09253	2.7132	2.17026	1.59435	1.88006	5.19412	5.0607	4.58839	48.6261	43.0141	42.7142	0.150804	-0.763306	-1.82317
0.0502088	0.243988	-0.792653	1.97589	1.21658	1.4529	1.73297	1.14335	1.13443	-1.64573	-1.32857	-1.64727	-207.977	-214.895	-281.168	46.8648	46.4814	43.8157	55.8242	42.4722	58.1353	4.91902	2.82499	3.82018	2.5643	2.01615	1.78798	3.85263	2.93452	2.94411	70.2684	63.6209	63.1772	-2.6222	-2.34422	-2.62384
-0.480881	-0.209233	-1.70778	2.96942	1.36835	1.19549	0.906623	0.85663	0.967307	-2.47389	-3.19184	-2.70659	-167.53	-120.345	-145.141	38.9729	31.7032	27.6691	40.5335	40.9386	46.4452	1.66043	2.67062	1.95184	1.31115	1.69914	1.78032	2.79978	3.47777	3.50036	52.3163	45.6138	44.6154	-0.337555	0.192297	0.280653
0.672542	-0.214736	-1.66222	2.98422	2.06371	3.38941	1.27534	1.2125	1.73781	-1.41823	-1.63977	-1.80041	-141.176	-154.587	-146.368	39.6435	34.8507	27.2571	52.4822	57.637	52.4495	-2.25206	-0.677677	1.61672	7.81637	7.05044	9.0245	3.5582	3.58006	2.95285	63.9496	59.7812	60.2522	0.370164	-0.0434565	-0.857419
-4.66517	-3.78844	-1.99074	-0.116323	-0.334423	-0.654666	-0.229734	-0.197388	0.187362	3.4242	3.23221	2.86721	-129.587	-125.913	-140.014	31.093	29.35	30.4888	-47.0573	-39.6787	-43.1562	-2.24612	-2.29699	-1.50801	-0.16571	-0.377022	-0.640132	-2.64891	-2.2976	-2.43736	49.8081	46.1681	43.9446	1.2559	1.06346	0.854178
-2.89031	-2.50777	-2.85841	-0.300721	-1.98089	-2.10435	0.531742	0.602357	0.64886	3.52341	3.47397	2.96701	-103.328	-63.3888	-61.5848	27.1659	25.3555	25.6207	-34.2521	-29.9712	-20.3354	-0.192289	-0.818968	-0.646691	-0.779398	-0.313242	0.754768	-2.10974	-2.306	-1.70633	34.6198	26.9641	27.4476	-0.558436	-0.526335	-1.54989
-3.72743	-4.07123	-3.42064	1.83456	1.96974	2.20992	-1.01558	-1.13189	-0.425035	3.2046	2.73271	2.37721	-194.193	-181.315	-197.617	36.2493	34.2089	32.9602	-78.635	-62.7077	-55.892	0.309794	-0.537601	0.0860896	-1.16478	-0.357821	0.346471	-4.25226	-3.86179	-2.91693	51.2323	52.8855	51.8021	-0.661475	-1.05789	0.168505
0.0107471	0.802136	0.138096	0.632961	0.286992	0.381886	-0.244445	0.259252	0.256695	4.19795	4.15489	4.20975	-159.406	-129.09	-130.722	39.1672	35.5273	32.2187	-76.6184	-63.5023	-71.0155	-0.963812	0.642422	2.08398	1.47186	2.27106	2.51555	-4.89515	-4.43444	-4.63519	50.9152	44.8341	42.3754	-3.06726	-2.85912	-2.76123
-2.48685	-0.458079	-1.68576	2.07702	0.825779	0.527563	-0.831498	0.158484	0.147834	2.75839	2.17801	2.43005	-261.994	-209.209	-206.081	46.4737	45.6565	37.6479	-56.3947	-32.6657	-42.5657	-3.34527	-2.02308	-1.55932	2.74148	3.88916	2.55487	-2.01539	-1.62773	-1.8811	67.7109	64.8463	57.8299	1.08856	-0.770698	-0.886457
-1.26987	-0.339645	-1.70689	1.41227	0.309962	0.684248	-0.147135	0.0406808	-0.147235	2.88077	2.55004	2.38595	-137.341	-142.252	-146.087	36.6469	36.5782	34.3371	-46.5877	-44.105	-41.2562	-1.45987	-0.787421	-0.809231	1.89599	2.76532	2.89953	-2.54534	-2.72466	-2.05276	52.9677	52.229	52.2694	-0.305086	-2.28191	-0.324986
-0.56709	1.03548	-0.422671	1.25046	1.19542	0.409974	0.286165	0.873434	0.581778	2.9783	2.48575	2.15207	-153.46	-184.451	-157.977	33.5488	35.4814	29.4789	-50.9247	-45.2331	-37.3425	-1.6422	-0.935416	-1.02798	0.221318	1.12838	1.09462	-2.91809	-2.51898	-1.86709	44.296	45.078	40.0931	-2.05346	-3.10427	-0.869796
-1.45334	-1.08005	-0.989629	2.36194	1.39328	2.0445	-0.519829	-0.230438	-0.650769	2.16545	2.46703	2.59118	-199.872	-139.517	-155.96	45.6953	36.5445	30.9753	-51.0801	-42.3144	-52.9086	0.434421	-1.91265	-3.37919	1.26017	1.83423	2.77732	-3.00294	-2.3407	-3.38158	55.0353	48.218	48.4545	1.38406	1.16332	0.196815
-0.914323	-0.789875	-2.42324	0.406112	0.543696	0.629573	1.43411	0.977968	1.28908	4.56956	3.8639	3.96793	-152.68	-130.751	-165.756	39.7348	35.3753	31.9909	-60.0817	-50.1987	-52.2559	1.62987	0.372646	0.391444	0.918612	1.53905	1.64449	-2.25305	-2.02309	-1.44142	49.3168	48.7035	50.4239	-1.1285	-1.81854	-0.247366
-2.11584	-3.26198	-3.31715	-0.228404	0.728953	0.455131	0.583956	0.296056	0.535483	2.75192	3.69729	3.10355	-126.984	-159.206	-135.424	40.8076	35.7457	34.2516	-28.0864	-55.082	-43.1059	-1.51073	-0.995923	0.244253	1.51427	1.74257	1.68306	-0.672433	-1.87451	-1.7434	51.8477	53.244	47.4269	2.20469	1.90377	0.862943
-0.809648	-0.0908544	-0.740891	1.53531	1.11691	0.585159	0.565516	0.668113	0.434673	4.05933	3.73419	3.33966	-123.393	-108.196	-98.9777	34.3896	31.3561	26.7947	-49.6268	-43.6585	-42.6903	-0.405076	-0.685036	-0.493633	0.868466	0.866357	1.68915	-2.84922	-2.52256	-2.48336	47.7263	42.9197	37.632	0.0916472	1.03179	-0.0112891
0.00485347	0.190455	0.653098	1.73761	0.881175	0.346499	0.186105	0.744508	0.725602	2.16116	2.2664	2.14862	-244.223	-215.174	-245.922	47.9097	47.7221	45.4875	-30.0309	-23.4268	-31.2807	-3.90236	-3.38564	-2.65132	1.23311	1.66624	2.55307	-0.951126	-0.338265	-0.647175	70.8019	61.8206	58.0835	1.45453	1.1193	0.532998
-1.05274	0.664698	0.0848657	2.0879	1.5722	1.16623	-0.00515589	0.23069	-0.0101083	3.33737	2.92389	2.84904	-142.656	-135.379	-160.464	35.7402	29.8974	30.0449	-44.0772	-42.7369	-50.9323	-0.829209	-0.788138	-0.38004	0.894255	1.69801	2.09401	-2.943	-2.77527	-2.91786	47.5596	45.9611	46.1641	-1.42075	-1.06755	-0.742911
0.265346	0.163038	0.446441	0.454603	1.77398	1.95533	0.164726	0.151975	0.175596	1.38829	2.35223	1.93851	-82.4908	-82.2298	-139.141	39.7601	35.9287	38.3417	-12.8931	-27.3214	-27.1969	0.0609932	0.0376052	0.660724	7.94466	9.11144	9.11288	-0.739304	-1.32244	-0.797881	59.6508	58.7843	58.115	0.171026	1.32025	0.541148

## Sheet: Peak
DLSAPRCIA_obs10%	DLSAPRCIA_obs20%	DLSAPRCIA_obs30%	DLSMLRCIA_obs10%	DLSMLRCIA_obs20%	DLSMLRCIA_obs30%
-229.486	-276.683	-201.421	70.3512	63.3722	81.0034
-219.517	-192.969	-180.286	45.9651	57.1221	55.7791
-414.243	-354.941	-300.746	99.5555	99.5902	71.5506
-310.985	-188.105	-264.83	79.8992	65.3787	109.702
-661.228	-413.845	-328.837	116.901	95.5132	79.151
-379.677	-402.283	-387.97	95.59	85.6443	113.161
-315.956	-313.056	-225.167	73.4685	69.2171	67.4706
-767.677	-382.023	-479.717	110.783	97.1689	136.01
-667.674	-280.513	-284.308	249.098	112.159	102.242
-366.465	-306.091	-319.118	85.1501	79.2591	107.345
-331.267	-260.934	-249.436	144.656	111.524	101.498
-425.447	-458.695	-514.552	96.7915	91.8775	113.74
-411.593	-288.726	-251.013	84.5211	88.4881	71.3281
-437.374	-345.15	-326.351	145.563	113.273	110.05
-209.726	-237.108	-247.839	-77.0936	-69.917	-80.7388
-228.062	-218.588	-155.773	-63.3427	-81.9548	-47.3613
-505.249	-559.369	-445.888	-175.767	-156.035	-105.162
-377.388	-270.103	-320.804	-151.382	-125.829	-151.871
-520.465	-366.959	-340.83	-106.967	-44.3891	-63.3687
-316.006	-347.275	-262.883	-95.0539	-83.8954	-68.7349
-244.682	-278.46	-207.965	-90.2962	-83.9724	-61.811
-435.677	-349.118	-445.164	-143.358	-82.2128	-103.364
-326.703	-288.242	-315.947	-115.992	-105.207	-88.7661
-325.343	-334.381	-251.953	-56.1408	-111.416	-71.2196
-296.421	-368.8	-286.497	-113.778	-123.953	-114.325
-539.373	-353.067	-385.01	-65.6573	-48.882	-47.1161
-288.335	-230.323	-269.874	-73.5794	-75.3274	-84.4424
-285.335	-429.28	-599.931	-32.5855	-84.634	-77.8291

## Sheet: DLSRMSAP
RMS_obs10	RMS_obs20	RMS_obs30
1.54694e+06	1.76738e+06	1.19235e+06
653344	474797	783219
2.62469e+06	1.74368e+06	1.16365e+06
5.47163e+06	4.34425e+06	7.30116e+06
5.90461e+06	1.46436e+06	3.19263e+06
4.72334e+06	2.0962e+06	4.12966e+06
4.83005e+06	7.28586e+06	1.0853e+07
2.77095e+07	1.26467e+07	1.94723e+07
3.99834e+06	4.74656e+06	8.93931e+06
3.95513e+06	3.35092e+06	3.04012e+06
1.8194e+06	4.20989e+06	1.17026e+06
1.77908e+06	5.22938e+06	3.96474e+06
3.02925e+06	3.34975e+06	1.637e+06
4.93895e+06	2.39348e+06	9.8302e+06
472523	966516	1.3067e+06
697297	526460	527349
1.17257e+06	1.54739e+06	1.18625e+06
4.53142e+06	4.1053e+06	5.59649e+06
1.38047e+06	1.04707e+06	2.0471e+06
2.17085e+06	5.64943e+06	3.64371e+06
3.91612e+06	5.53896e+06	4.27716e+06
8.88301e+06	6.87466e+06	1.72226e+07
1.74647e+06	9.53943e+06	5.5801e+06
1.78869e+06	1.87481e+06	1.87563e+06
1.01791e+06	1.79062e+06	1.38762e+06
2.78944e+06	3.09529e+06	2.92877e+06
2.85479e+06	1.49456e+06	1.13212e+07
6.62401e+06	1.11528e+07	8.04715e+06

## Sheet: DLSRMSML
RMS_obs10	RMS_obs20	RMS_obs30
479093	540498	446913
111462	122837	254921
678471	494504	232128
1.73279e+06	1.58866e+06	1.68641e+06
1.18625e+06	295496	609168
1.10638e+06	467952	1.00434e+06
1.12542e+06	1.46371e+06	1.86562e+06
4.69242e+06	2.70832e+06	7.17939e+06
1.58523e+06	1.84844e+06	2.28765e+06
643037	603235	575029
762752	2.08488e+06	632945
429349	795794	745712
575924	863339	465477
1.65924e+06	704945	3.37873e+06
139374	303377	247590
178464	152736	141544
426693	470753	296383
1.68845e+06	1.77094e+06	2.53964e+06
287865	87982.7	264629
555645	1.09842e+06	870071
1.74962e+06	1.26748e+06	1.07708e+06
872076	1.49063e+06	2.61969e+06
488741	1.65772e+06	1.59538e+06
187504	434648	354242
432955	543240	547028
310754	194869	527124
460118	314915	2.39276e+06
357212	1.32433e+06	2.16008e+06

## Sheet: SLSRMSAP
RMS_obs10	RMS_obs20	RMS_obs30
497383	511136	608015
195527	172068	214747
284806	178245	240443
1.11265e+06	1.78977e+06	3.41905e+06
1.61853e+06	522670	576726
1.35277e+06	625401	1.30162e+06
926838	724594	4.90234e+06
7.9329e+06	853784	7.58951e+06
2.31396e+06	2.85872e+06	3.98121e+06
776924	1.96555e+06	1.47997e+06
157945	153564	637900
573336	535778	189040
918684	937056	1.04072e+06
842179	1.73166e+06	1.08872e+06
340046	580097	366703
187368	96615.1	34914.2
252113	494210	249305
2.80528e+06	900460	1.59627e+06
407337	523399	455196
940142	1.36967e+06	1.74325e+06
1.74933e+06	690974	1.59239e+06
2.03038e+06	2.75006e+06	9.84302e+06
451106	3.62856e+06	1.41589e+06
278213	985021	560745
118551	98639.1	228224
229473	578496	676113
2.70764e+06	1.95002e+06	5.49473e+06
107165	2.60246e+06	843119

## Sheet: SLSRMSML
RMS_obs10	RMS_obs20	RMS_obs30
120921	138028	222645
32431.7	41539.9	44890.2
70899.6	38836.5	47084.3
291807	450988	719608
215155	77195.6	37934.4
356993	39043.4	328298
106125	62107.9	744427
774302	182510	2.11527e+06
860353	766637	1.00086e+06
153077	348359	259480
60993.4	76149.4	223608
132173	81241.4	39439
140383	294347	287852
246240	477866	167434
101008	179258	68150.7
43845.6	24271.5	7142.55
76487	147412	44006.2
832517	327756	584941
86710.5	66355.5	32547.5
209697	208907	272065
298843	107715	331173
304840	281804	1.33686e+06
77128.1	745760	360679
46163.5	201161	132403
44210.2	31356.3	78334.2
37498.3	38635.9	56130.7
647588	354910	1.18567e+06
60669.4	492795	357134

[truncated: 10 more sheets: ObsVariable_C, LeadIA_C, TrailIA_C, COM_COP_C, Mean_C, Peak_C, DLSRMSAP_C, DLSRMSML_C, SLSRMSAP_C, SLSRMSML_C]
